# Supplementary material for: The Effect of Modulation Enhancement Scheme on Speech Recognition in Spatial Noise Among Young Adults with Normal Hearing
Source: Audiol Res. 2026 Feb 14;16(1):26. doi: 10.3390/audiolres16010026 (PMC12921754; doi:10.3390/audiolres16010026)
Supplement: Supplementary file 1 [file audiolres-16-00026-s001.zip]

Archive with 1 entries (1 files):
- audiolres-3915517-supplementary.pdf
